# Supplementary material for: Melatonin Alleviates the Suppressive Effect of Hypoxanthine on Oocyte Nuclear Maturation and Restores Meiosis via the Melatonin Receptor 1 (MT1)-Mediated Pathway
Source: Front Cell Dev Biol. 2021 Apr 15;9:648148. doi: 10.3389/fcell.2021.648148 (PMC8083900; doi:10.3389/fcell.2021.648148)
Supplement: Supplementary file 1 [file Table_1.xlsx]

## Sheet: Table.S1 primers
	Table.S1 Real-time PCR primers
	No.	Gene name	Gene ID	Forward (5'to3')	Reverse (5'to3')
	1	Actb	11461	AGGTCATCACTATTGGCAAC	ACTCATCGTACTCCTGCTTG
	2	Mt1	17773	CCATTTCATCGTGCCTATG	GTAACTAGCCACGAACAGC
	3	Mt2	244701	TACATCAGCCTCGTCTGGCTCC	TTCCTCGTAGCCTTGGCCTTCC
	4	Nppc	18159	AAAAGGGTGACAAGACTCCAGG	TTGCCGCCTTTGTATTTGC
	5	Npr2	230103	AGCAGATTTGGTGGACAGG	TCTATGCAGGCTCCGATG
	6	Egfr	13649	TTTTCTTTGGCGGTCGTT	TGGGTGTCCCGAAGAGTT
	7	Lhcgr	16867	GAGAAGCGAATAACGAGACG	CTGCTGACACCCACAAGG
	8	Prlr	19116(NM_011169.5)	AGTGGCTTTGAAGGGTTA	GATACTCTTTGGAATGGGAT
	9	Bcen1	56208	TTTTCTGGACTGTGTGCAGC	GCTTTTGTCCACTGTTCCTC
	10	Atg7	74244	TGGGAGAAGAACCAGAAAGG	ACGGGATTGGAGTAGGAGAT
	11	Esr1	13982	GCACCAGATCCAAGGGAA	GCGGCGTTGAACTCGTAG
	12	Star	20845	GATGTGGGCAAGGTGTTTC	GAGCAGCCAAGTGAGTTTAGT
	13	Cyp11a1	13070	CTGCCTGGGATGTGATTT	TGTTGGCCTGGATGTTCT
	14	Hsd3b1	15492	GCCACGAGGAACAGAATC	AAGGCAAGCCAGTAGAGC
	15	Hmgcr	15357	CCTGGATGGGAAGGAGTA	TCTTGTCGGTGCAATAGTT
	16	Acat	110446	TGGGCGCAGGTTTACCTATT	TTCCTGAAGCACAAACCTTGTTT
	17	Lipe	16890	CGCTGGAGGAGTGTTTTTTTG	CAGTTGAACCAAGCAGGTCACA
	18	Insig1	231070	CGGCAGCGGCTGTTG	GGTTCTCCCAGGTGACTGTCA
	19	Adcy1	432530	GTGGTGGCTGCCTCGCACTT	AGCAGGGCATTGGCACCGAG
	20	Adcy2	210044	GAAGTGATGGAGGAAGAGGTGAAG	CAGACTAGGGATGCGGTTACGAG
	21	Adcy3	104111	ACACGCTCACAAACATCAACAACC	CTCCAATGACGCCAGCCAGAAC
	22	Adcy4	104110	TCCTCTTGTCTATCCTTCCTGCCTAC	ACACTCACTCCTTGGTGCCTCTT
	23	Adcy5	224129	GGCGGCAACCAGGTGTCAAAGG	CCCAGAAACTCGTCCACTTCATCCT
	24	Adcy6	11512	TTGGCTTTGGGTCTGCTTCTTG	ATTGCCTCCCGTGCCCTGACTT
	25	Adcy7	11513	TTCGTGAGATGGGTGTCTTACTGT	CTGGAGGTTCCTTGGTGACTGCT
	26	Adcy8	11514	AGGTTTGTCGTCCTGGAAATGAT	GGATGTAGATGCGGTGGAACTGAT
	27	Adcy9	11515	CTTCTCTGGAGCATCTATTTCGC	CAGCTTGGTGAAAGTAAACAGGA
	28	Adcy10	271639	CCATCTTCATCGTTATGTCCCTG	AGCGTGATGTAGGTGGTGTTCC
